# Supplementary material for: Interdisciplinary Study of the Effects of Dipeptidyl-Peptidase III Cancer Mutations on the KEAP1-NRF2 Signaling Pathway
Source: Int J Mol Sci. 2022 Feb 11;23(4):1994. doi: 10.3390/ijms23041994 (PMC8878202; doi:10.3390/ijms23041994)
Supplement: Supplementary file 1 [file ijms-23-01994-s001.zip]

Archive with 1 entries (1 files):
- ijms-1560219-supplementary.pdf
